# Supplementary material for: Pangenome analysis reveals genetic isolation in Campylobacter hyointestinalis subspecies adapted to different mammalian hosts
Source: Sci Rep. 2021 Feb 9;11:3431. doi: 10.1038/s41598-021-82993-9 (PMC7873201; doi:10.1038/s41598-021-82993-9)
Supplement: Supplementary file 2 — Supplementary Table S1. [file 41598_2021_82993_MOESM2_ESM.xls]

## Sheet: Sheet1
Table S1. MLST genotypes obtained using MLSTar for genomes analysed in this study.
Strain	aspA	atpA	glnA	gltA	glyA	pgm	tkt	ST	Subspecies
ATCC-35217	1	13	4	3	4	15	7	27	Chh
VP26b	NEW_2	NEW_2	NEW_4	19	1	1	1	N8	Chh
S1547c	1	2	3	3	3	3	11	N9	Chh
S1564d	6	1	NEW_1	4	8	4	12	N10	Chh
S1499c	NEW_3	1	NEW_2	21	9	NEW_1	26	N11	Chh
VP30b	NEW_2	NEW_2	NEW_4	19	1	1	1	N12	Chh
VP28b	NEW_2	NEW_2	NEW_4	19	1	1	1	N13	Chh
VP28	NEW_2	NEW_2	NEW_4	19	1	1	1	N14	Chh
S164a	1	2	3	3	3	3	11	N15	Chh
S1603d	1	1	NEW_3	4	10	NEW_1	10	N16	Chh
S1599c	1	NEW_3	2	4	1	18	NEW_3	N17	Chh
S1597b	18	NEW_1	1	4	10	NEW_2	6	N18	Chh
S1592a	1	2	3	3	3	3	11	N19	Chh
S1563d	6	1	NEW_3	4	8	4	12	N20	Chh
S1559c	19	1	5	4	1	18	6	N21	Chh
S1509d	6	1	NEW_3	4	8	4	12	N22	Chh
S1501d	5	1	NEW_3	4	8	NEW_1	6	N23	Chh
DSM-19053	1	13	4	3	4	15	7	27	Chh
LMG-9260	1	2	4	3	4	1	5	5	Chh
006A-0059	7	3	2	4	7	18	NEW_1	N1	Chh
006A-0063	13	15	1	4	15	4	6	N2	Chh
006A-0073	13	1	1	1	1	1	1	29	Chh
006A-0091	NEW_1	1	16	4	15	17	14	N3	Chh
006A-0113	6	1	2	4	8	4	10	108	Chh
006A-0161	1	1	5	4	1	5	6	6	Chh
006A-0170	5	6	2	4	7	4	10	11	Chh
006A-0178	6	1	2	4	8	4	6	N4	Chh
006A-0180	5	1	NEW_2	21	9	NEW_1	26	N5	Chh
006A-0191	5	15	2	4	15	4	NEW_2	N6	Chh
006A-0193	6	1	2	4	8	4	10	108	Chh
006A-0196	13	15	8	4	15	4	6	N7	Chh
007A-0283	8	1	1	1	1	1	1	48	Chh
RM10071	11	11	11	10	13	12	16	23	Chl
RM10074	10	10	10	9	12	11	17	22	Chl
RM10075	12	12	12	5	14	13	18	24	Chl
RM14416	15	14	14	11	18	19	20	37	Chl
RM9004	21	10	19	15	22	25	24	97	Chl
RM9426	9	8	9	8	11	10	15	20	Chl
RM9752	9	9	9	8	11	10	16	21	Chl
RM9767	10	10	10	9	12	11	17	22	Chl
CCUG_27631	4	5	7	6	6	7	9	9	Chl
CHY5	3	4	6	5	5	6	8	8	Chl
