# Supplementary material for: Pangenome analysis reveals genetic isolation in Campylobacter hyointestinalis subspecies adapted to different mammalian hosts
Source: Sci Rep. 2021 Feb 9;11:3431. doi: 10.1038/s41598-021-82993-9 (PMC7873201; doi:10.1038/s41598-021-82993-9)
Supplement: Supplementary file 4 — Supplementary Table S3. [file 41598_2021_82993_MOESM4_ESM.xls]

## Sheet: Sheet1
Table S1. Genome assembly statistics and information
Strain	Number of contigs	Largest contig	Total length	GC (%)	N50	N75	L50	L75	Accession	R1 Avg. Qual.	R2 Avg. Qual.
006A-0059	26	589608	1999014	33.87	551954	137153	2	4	ERR1069035	28	21.9
006A-0063	11	699367	1755164	33.83	509781	321048	2	3	ERR1069036	28.2	22.1
006A-0073	10	536527	1730890	34.17	441350	258210	2	4	ERR1069037	28	21.9
006A-0091	11	646376	1783721	33.97	563463	321739	2	3	ERR1069038	27.9	23.4
006A-0113	20	561104	1753470	34.04	292801	138212	3	5	ERR1069039	28.3	21.9
006A-0161	10	731148	1779948	34.44	440629	386532	2	3	ERR1069040	28.1	21.9
006A-0170	13	703046	1886592	34.01	398096	257409	2	4	ERR1069041	28	22
006A-0178	15	561489	1809088	33.85	363705	205210	2	4	ERR1069042	27.8	22
006A-0180	24	551425	1860829	33.92	494235	262809	2	4	ERR1069043	27.8	22.1
006A-0191	10	510886	1836047	33.84	444415	318824	2	4	ERR1045970	27.9	22
006A-0193	14	646557	1751215	34.02	451953	292893	2	3	ERR1045971	27.8	23.3
006A-0196	7	1020695	1731835	33.90	1020695	668373	1	2	ERR1045972	27.8	23.4
007A-0283	17	751882	1833990	34.11	536411	297566	2	3	ERR1045973	27.9	23.4
