# Supplementary material for: Pangenome analysis reveals genetic isolation in Campylobacter hyointestinalis subspecies adapted to different mammalian hosts
Source: Sci Rep. 2021 Feb 9;11:3431. doi: 10.1038/s41598-021-82993-9 (PMC7873201; doi:10.1038/s41598-021-82993-9)
Supplement: Supplementary file 5 — Supplementary Table S4. [file 41598_2021_82993_MOESM5_ESM.xls]

## Sheet: Table_S4_b
Strain	R-M systems												CAS systems
	Type I REase	Type II REase	Type III REase	Type I MTase	Type II MTase	Type III MTase	Type I Systems	Type II Systems	Type III Systems	Type I Orphans	Type II Orphans	Type III Orphans	Type II	Type III	Untyped
006A-0059	3	3	3	2	6	1	1	1	1	1	6	1	1	0	0	1
006A-0063	1	2	3	0	4	3	0	1	2	1	4	0	1	0	0	0
006A-0073	2	0	0	2	3	0	1	0	0	2	3	0	1	0	0	0
006A-0091	0	1	1	0	5	1	0	1	1	0	4	0	1	0	1	0
006A-0113	0	0	1	0	5	1	0	0	1	0	5	0	1	0	1	0
006A-0161	1	2	1	1	3	1	1	1	1	0	3	0	1	1	0	0
006A-0170	1	2	1	2	5	1	1	1	1	1	4	0	1	0	0	0
006A-0178	1	0	1	0	4	1	0	0	1	1	4	0	1	0	1	0
006A-0180	3	1	0	1	6	0	1	1	0	1	5	0	1	0	0	0
006A-0191	1	2	2	0	5	3	0	1	2	1	5	0	1	0	0	0
006A-0193	0	0	1	0	5	1	0	0	1	0	5	0	1	0	1	0
006A-0196	1	2	2	0	4	3	0	1	2	1	4	0	1	0	0	0
007A-0283	1	0	0	2	4	0	1	0	0	1	4	0	1	0	0	0
ATCC-35217	1	2	3	1	4	2	1	2	1	0	2	2	1	0	0	0
CCUG-27631	1	2	4	1	7	4	1	1	4	0	7	0	0	0	0	0
CHY5	1	4	3	1	8	3	0	2	3	2	5	0	0	0	0	2
DSM-19053	2	2	3	3	4	2	1	2	1	1	2	2	1	0	0	0
GCF_002927305	0	0	0	1	2	0	0	0	0	1	2	0	1	0	1	1
GCF_002927335	1	1	3	1	5	3	1	1	2	0	4	1	1	0	0	0
GCF_002927355	0	0	1	0	5	1	0	0	1	0	5	0	1	0	1	1
GCF_002927375	2	1	0	1	4	0	1	1	0	0	3	0	1	0	0	0
GCF_002927395	0	0	0	1	2	0	0	0	0	1	2	0	0	0	0	0
GCF_002927415	0	0	0	1	2	0	0	0	0	1	2	0	0	0	0	0
GCF_002927435	0	0	0	1	2	0	0	0	0	1	2	0	0	0	0	0
GCF_002927455	1	1	3	1	5	4	1	1	2	0	4	1	0	0	0	0
GCF_002927475	1	0	1	0	3	2	0	0	1	1	3	0	0	0	0	0
GCF_002927495	1	1	1	1	4	1	1	0	1	0	5	0	0	0	0	0
GCF_002927505	0	0	1	0	4	1	0	0	1	0	4	0	0	0	0	0
GCF_002927525	1	1	3	1	4	4	1	1	2	0	3	1	0	0	0	0
GCF_002927555	0	0	1	0	5	1	0	0	1	0	5	0	0	0	0	0
GCF_002927575	1	1	1	1	4	1	1	1	1	0	3	0	0	0	0	0
GCF_002927595	1	0	1	0	5	1	0	0	1	1	5	0	0	0	0	0
GCF_002927605	0	0	1	0	4	1	0	0	1	0	4	0	0	0	0	0
LMG-9260	1	1	3	1	3	1	1	0	0	0	4	4	0	0	0	0
RM10071	3	2	2	1	7	1	1	1	1	1	5	1	0	0	0	0
RM10074	1	2	3	1	6	3	1	2	3	0	4	0	0	0	0	0
RM10075	1	3	2	1	6	2	0	2	2	2	5	0	0	0	0	0
RM14416	2	2	3	1	5	3	1	1	2	0	5	2	0	0	0	0
RM9004	1	3	2	1	6	2	1	2	2	0	4	0	0	0	0	0
RM9426	1	3	3	1	7	3	0	2	3	2	4	0	0	0	0	0
RM9752	1	3	2	1	6	3	1	2	2	0	3	1	0	0	0	0
RM9767	1	2	3	1	6	3	1	2	3	0	4	0	0	0	0	0
